# Supplementary material for: Early-life determinants of hypoxia-inducible factor 3A gene (HIF3A) methylation: a birth cohort study
Source: Clin Epigenetics. 2019 Jul 1;11:96. doi: 10.1186/s13148-019-0687-0 (PMC6604333; doi:10.1186/s13148-019-0687-0)
Supplement: Supplementary file 2 — Tables of the pairwise associations between the HIF3A.1 and HIF3A.2 CpG units measured in this study. The first spreadsheet in the file gives the r values, the second spreadsheet gives the p values. (XLSX 18 kb) [file 13148_2019_687_MOESM2_ESM.xlsx]

## Sheet: pairwise correlation r-values
		HIF3A.1						HIF3A.2
		CpG1.2	CpG5	CpG6.7.8	CpG9.10	CpG11	CpG13.14	CpG1	CpG4	CpG5.6.7	CpG8.9	CpG10	CpG11	CpG12	CpG13	CpG14.15.16.17	CpG18	CpG24	CpG25	CpG26.27
HIF3A.1	CpG1.2	1	0.444069	0.39074	0.345985	0.349538	0.347566	-0.205842	-0.139665	-0.208399	-0.215583	-0.197467	-0.286055	-0.129584	-0.241808	-0.177924	-0.190974	-0.278063	-0.150395	-0.250843
	CpG5	0.444069	1	0.659347	0.541083	0.583118	0.528789	-0.0635972	-0.056301	-0.0961093	-0.092363	-0.0765116	-0.124448	0.00980959	-0.103139	-0.0493834	-0.0572836	-0.109423	-0.00991119	-0.0866854
	CpG6.7.8	0.39074	0.659347	1	0.669777	0.57819	0.633278	-0.0885991	-0.108176	-0.0942257	-0.0912379	-0.0907199	-0.105374	-0.00374082	-0.120125	-0.0776589	-0.111195	-0.0836408	0.00491525	-0.122096
	CpG9.10	0.345985	0.541083	0.669777	1	0.562538	0.598087	-0.000446689	-0.139711	-0.0243349	-0.0379787	0.00280225	-0.0214972	0.0818129	-0.0425201	0.0264063	-0.00737947	-0.0400461	0.0698906	-0.062324
	CpG11	0.349538	0.583118	0.57819	0.562538	1	0.453624	-0.122683	-0.139634	-0.14869	-0.168665	-0.141714	-0.125791	-0.0675787	-0.165354	-0.0828548	-0.126298	-0.137142	-0.0186414	-0.177409
	CpG13.14	0.347566	0.528789	0.633278	0.598087	0.453624	1	-0.00281311	-0.0907755	-0.075845	-0.0854413	-0.0511847	-0.0491531	-0.034437	-0.073292	-0.0217502	-0.0642812	-0.0699289	0.0223181	-0.0761574
HIF3A.2	CpG1	-0.205842	-0.0635972	-0.0885991	-0.000446689	-0.122683	-0.00281311	1	0.63526	0.86733	0.861638	0.903369	0.797255	0.58221	0.898839	0.888492	0.887036	0.878716	0.789232	0.87963
	CpG4	-0.139665	-0.056301	-0.108176	-0.139711	-0.139634	-0.0907755	0.63526	1	0.743872	0.643033	0.643116	0.634936	0.435933	0.698954	0.683022	0.592254	0.688126	0.609869	0.676526
	CpG5.6.7	-0.208399	-0.0961093	-0.0942257	-0.0243349	-0.14869	-0.075845	0.86733	0.743872	1	0.930388	0.918835	0.81045	0.614542	0.909634	0.914603	0.894704	0.903764	0.833188	0.917782
	CpG8.9	-0.215583	-0.092363	-0.0912379	-0.0379787	-0.168665	-0.0854413	0.861638	0.643033	0.930388	1	0.926784	0.830907	0.625807	0.921893	0.93246	0.908223	0.905423	0.854446	0.922434
	CpG10	-0.197467	-0.0765116	-0.0907199	0.00280225	-0.141714	-0.0511847	0.903369	0.643116	0.918835	0.926784	1	0.874478	0.650393	0.941423	0.919784	0.907512	0.932866	0.845731	0.910166
	CpG11	-0.286055	-0.124448	-0.105374	-0.0214972	-0.125791	-0.0491531	0.797255	0.634936	0.81045	0.830907	0.874478	1	0.587581	0.864257	0.878132	0.880484	0.853876	0.804343	0.835229
	CpG12	-0.129584	0.00980959	-0.00374082	0.0818129	-0.0675787	-0.034437	0.58221	0.435933	0.614542	0.625807	0.650393	0.587581	1	0.618713	0.677077	0.663172	0.598108	0.647558	0.602555
	CpG13	-0.241808	-0.103139	-0.120125	-0.0425201	-0.165354	-0.073292	0.898839	0.698954	0.909634	0.921893	0.941423	0.864257	0.618713	1	0.922143	0.910369	0.943317	0.86309	0.92637
	CpG14.15.16.17	-0.177924	-0.0493834	-0.0776589	0.0264063	-0.0828548	-0.0217502	0.888492	0.683022	0.914603	0.93246	0.919784	0.878132	0.677077	0.922143	1	0.944089	0.900607	0.891491	0.924077
	CpG18	-0.190974	-0.0572836	-0.111195	-0.00737947	-0.126298	-0.0642812	0.887036	0.592254	0.894704	0.908223	0.907512	0.880484	0.663172	0.910369	0.944089	1	0.873483	0.898344	0.883697
	CpG24	-0.278063	-0.109423	-0.0836408	-0.0400461	-0.137142	-0.0699289	0.878716	0.688126	0.903764	0.905423	0.932866	0.853876	0.598108	0.943317	0.900607	0.873483	1	0.857062	0.910532
	CpG25	-0.150395	-0.00991119	0.00491525	0.0698906	-0.0186414	0.0223181	0.789232	0.609869	0.833188	0.854446	0.845731	0.804343	0.647558	0.86309	0.891491	0.898344	0.857062	1	0.829456
	CpG26.27	-0.250843	-0.0866854	-0.122096	-0.062324	-0.177409	-0.0761574	0.87963	0.676526	0.917782	0.922434	0.910166	0.835229	0.602555	0.92637	0.924077	0.883697	0.910532	0.829456	1

## Sheet: pairwise correlation p-values
		HIF3A.1						HIF3A.2
		CpG1.2	CpG5	CpG6.7.8	CpG9.10	CpG11	CpG13.14	CpG1	CpG4	CpG5.6.7	CpG8.9	CpG10	CpG11	CpG12	CpG13	CpG14.15.16.17	CpG18	CpG24	CpG25	CpG26.27
HIF3A.1	CpG1.2	0	4.63e-22	4.24e-17	1.65e-13	9.6e-14	1.44e-13	1.98e-05	0.00928787	2.59e-05	7.7e-06	6.44e-05	9.24e-09	0.0123681	8.2e-07	0.000256195	0.000114585	1.37e-08	0.0023203	2.17e-07
	CpG5	4.63e-22	0	1.06e-60	1.25e-37	1.6e-44	1.68e-35	0.168219	0.270467	0.0434313	0.0453569	0.105425	0.00979067	0.843404	0.0288736	0.28845	0.228348	0.0206714	0.833197	0.0626469
	CpG6.7.8	4.24e-17	1.06e-60	0	1.98e-64	1.97e-44	1.67e-55	0.0526436	0.0331551	0.0469751	0.0466468	0.0528771	0.0283461	0.939658	0.0101625	0.0922863	0.0181671	0.075664	0.916269	0.00818899
	CpG9.10	1.65e-13	1.25e-37	1.98e-64	0	9.72e-42	2.79e-48	0.992204	0.00571341	0.607859	0.407409	0.952309	0.654788	0.0960286	0.363934	0.566727	0.875535	0.394624	0.133613	0.17738
	CpG11	9.6e-14	1.6e-44	1.97e-44	9.72e-42	0	7.72e-26	0.00730642	0.00599681	0.00169998	0.000225269	0.00247408	0.00894118	0.171492	0.000397373	0.0730318	0.00737373	0.00355782	0.690714	0.000118107
	CpG13.14	1.44e-13	1.68e-35	1.67e-55	2.79e-48	7.72e-26	0	0.951138	0.0748551	0.110905	0.0630728	0.276457	0.308632	0.486287	0.118483	0.638476	0.173442	0.138579	0.633801	0.100594
HIF3A.2	CpG1	1.98e-05	0.168219	0.0526436	0.992204	0.00730642	0.951138	0	8.16e-89	2.49e-264	2.51e-267	5.56768505086251e-317	5.13e-185	3.91e-74	2.0455517769527e-311	5.29e-304	3.22e-290	3.44e-276	5.29e-186	1.63e-287
	CpG4	0.00928787	0.270467	0.0331551	0.00571341	0.00599681	0.0748551	8.16e-89	0	1.69e-135	1.6e-91	3.87e-87	1.98e-84	1.16e-34	1.07e-109	8.54e-106	1.35e-70	3.3e-104	6.72e-78	1.51e-102
	CpG5.6.7	2.59e-05	0.0434313	0.0469751	0.607859	0.00169998	0.110905	2.49e-264	1.69e-135	0	0	0	5.28e-191	5.21e-83	2.74542398081064e-319	0	3.35e-288	3.64e-305	1.49e-217	0
	CpG8.9	7.7e-06	0.0453569	0.0466468	0.407409	0.000225269	0.0630728	2.51e-267	1.6e-91	0	0	0	1.59e-213	1.62e-88	0	0	0	2.00760808419974e-317	6.27e-248	0
	CpG10	6.44e-05	0.105425	0.0528771	0.952309	0.00247408	0.276457	5.56768505086251e-317	3.87e-87	0	0	0	2.9e-253	8.58e-94	0	0	2.1237967699884e-310	0	2.42e-228	9.88131291682493e-324
	CpG11	9.24e-09	0.00979067	0.0283461	0.654788	0.00894118	0.308632	5.13e-185	1.98e-84	5.28e-191	1.59e-213	2.9e-253	0	1.19e-71	5e-240	9.62e-266	6.8e-261	2.2e-227	2.05e-184	1.19e-214
	CpG12	0.0123681	0.843404	0.939658	0.0960286	0.171492	0.486287	3.91e-74	1.16e-34	5.21e-83	1.62e-88	8.58e-94	1.19e-71	0	5.87e-83	5.58e-108	1.37e-97	4.12e-75	8.53e-94	9.45e-79
	CpG13	8.2e-07	0.0288736	0.0101625	0.363934	0.000397373	0.118483	2.0455517769527e-311	1.07e-109	2.74542398081064e-319	0	0	5e-240	5.87e-83	0	0	7.38743455454403e-317	0	3.1e-250	0
	CpG14.15.16.17	0.000256195	0.28845	0.0922863	0.566727	0.0730318	0.638476	5.29e-304	8.54e-106	0	0	0	9.62e-266	5.58e-108	0	0	0	1.41e-306	3.02e-296	0
	CpG18	0.000114585	0.228348	0.0181671	0.875535	0.00737373	0.173442	3.22e-290	1.35e-70	3.35e-288	0	2.1237967699884e-310	6.8e-261	1.37e-97	7.38743455454403e-317	0	0	5.44e-257	9.41e-299	1.68e-280
	CpG24	1.37e-08	0.0206714	0.075664	0.394624	0.00355782	0.138579	3.44e-276	3.3e-104	3.64e-305	2.00760808419974e-317	0	2.2e-227	4.12e-75	0	1.41e-306	5.44e-257	0	7.94e-240	1.58101006669199e-322
	CpG25	0.0023203	0.833197	0.916269	0.133613	0.690714	0.633801	5.29e-186	6.72e-78	1.49e-217	6.27e-248	2.42e-228	2.05e-184	8.53e-94	3.1e-250	3.02e-296	9.41e-299	7.94e-240	0	3.33e-218
	CpG26.27	2.17e-07	0.0626469	0.00818899	0.17738	0.000118107	0.100594	1.63e-287	1.51e-102	0	0	9.88131291682493e-324	1.19e-214	9.45e-79	0	0	1.68e-280	1.58101006669199e-322	3.33e-218	0
