# Supplementary material for: Early-life determinants of hypoxia-inducible factor 3A gene (HIF3A) methylation: a birth cohort study
Source: Clin Epigenetics. 2019 Jul 1;11:96. doi: 10.1186/s13148-019-0687-0 (PMC6604333; doi:10.1186/s13148-019-0687-0)
Supplement: Supplementary file 4 — Summary tables of the univariate tests between rs3810298 genotype and (a) pre-eclampsia, (b) gestational diabetes, (c) birth weight, and (d) gestational age. (XLSX 11 kb) [file 13148_2019_687_MOESM4_ESM.xlsx]

## Sheet: Sheet1
Chi^2 test for association with gestational diabetes
	rs3810298 genotype
	C/C	C/T	T/T	Total	p-value
Non-GDM	670	144	16	830	0.613
GDM	34	6	0	40
Total	704	150	16	870
Chi^2 test for association with pre-eclampsia
	rs3810298 genotype
	C/C	C/T	T/T	Total	p-value
Non-Pre-eclampsia	801	167	19	987	0.509
Pre-eclampsia	23	7	0	30
Total	824	174	19	1017
One-way ANOVA for birth weight (grams)
rs3810298	Mean	Std. Dev.	N		p-value
C/C	3548.17	504.955	828		0.25
C/T	3482.51	555.434	174
T/T	3471.16	540.91	19
Total	3535.55	514.692	1021
One-way ANOVA for gestational age (weeks)
rs3810298	Mean	Std. Dev.	N		p-value
C/C	39.4817	1.48178	828		0.41
C/T	39.3695	1.60203	174
T/T	39.1504	1.50017	19
Total	39.4564	1.50293	1021
